# Supplementary material for: Upper Critical Solution Temperature Polymer Phase Transition as a Tool for the Control of Inorganic Salt Crystallization Process
Source: Materials (Basel). 2021 Sep 17;14(18):5373. doi: 10.3390/ma14185373 (PMC8468619; doi:10.3390/ma14185373)
Supplement: Supplementary file 1 [file materials-14-05373-s001.zip]

Archive with 2 entries (2 files):
- KCL_and_PAA.avi
- PURE_KCL_SOLUTION.avi
